# Supplementary material for: A Preliminary Evaluation of Advanced Oxidation Protein Products (AOPPs) as a Potential Approach to Evaluating Prognosis in Early-Stage Breast Cancer Patients and Its Implication in Tumour Angiogenesis: A 7-Year Single-Centre Study
Source: Cancers (Basel). 2024 Mar 6;16(5):1068. doi: 10.3390/cancers16051068 (PMC10930735; doi:10.3390/cancers16051068)
Supplement: Supplementary file 1 [file cancers-16-01068-s001.zip]

Archive with 1 entries (1 files):
- cancers-2862867-supplementary.pdf
